# Supplementary material for: Gastric Bypass Associated Hyperammonemia (GaBHA): A Case Study, Scoping Review of the Literature, and Proposed New Pathophysiologic Mechanism
Source: Metabolites. 2025 Aug 27;15(9):573. doi: 10.3390/metabo15090573 (PMC12471956; doi:10.3390/metabo15090573)
Supplement: Supplementary file 1 [file metabolites-15-00573-s001.zip]

Archive with 1 entries (1 files):
- metabolites-3725064-supplementary.pdf
